# Supplementary material for: A midbrain GABAergic circuit constrains wakefulness in a mouse model of stress
Source: Nat Commun. 2024 Mar 28;15:2722. doi: 10.1038/s41467-024-46707-9 (PMC10978901; doi:10.1038/s41467-024-46707-9)
Supplement: Supplementary file 7 — Source Data [file 41467_2024_46707_MOESM7_ESM.xlsx]

## Sheet: Fig 1
Fig 1d
Percentage (%)
(hM3Dq-mcherry+GAD2)/GAD2	(hM3Dq-mcherry+GAD2)/hM3Dq-mcherry
95.9459	93.3333
88.0952	100
86.6667	98.0769
88.8889	95
Fig 1f
Time spent in each state (% of first 3h)
Wake (saline)	Wake (CNO)	NREM (sline)	NREM (CNO)	REM (sline)	REM (CNO)
64.9333	41.7	32.4	58.1667	2.6667	0.1
64.8333	28.3	33.7	70.5667	1.43	1.1333
71.5667	54.0333	28.4333	45.1667	0	0.7667
71.5667	50.9	27.2333	48.8667	1.2333	0.2333
70.9	59.7333	26.4667	36.1	2.5667	4.1333
89.8333	54.5378	9.1333	45.4233	1.0333	0.039
80.4	59.7	18.7333	38.4667	0.8333	1.8
62.6333	48.3	35.3667	50.1	1.96667	1.6
64.5	32.7667	33	67.1333	2.53333	0.1
73.3333	68.2333	25.5	31.7333	1.13333	0.0333333
60.1667	39.7667	36.8667	60.2333	2.96667	0
Fig 1j
Percentage (%)
(ChR2-mcherry+GAD2)/GAD2	(ChR2-mcherry+GAD2)/ChR2-mcherry
92.7536	96.875
97.561	100
87.5	90.4762
Fig 1m
Percentage (%)
Wake (Basline)	Wake (20Hz)	NREM (Basline)	NREM (20Hz)	REM (Basline)	REM (20Hz)
45.1823	19.5833	48.4375	79.0278	6.38021	1.38889
45.2621	11.0753	50.3528	86.1828	4.38508	2.74194
33.75	24.2667	57.8125	69.6667	8.4375	6.06667
41.1152	18.1046	56.0049	75.1634	2.8799	6.73203
45.7176	18.2716	50.2315	79.5062	4.05093	2.22222
50.1202	43.5897	43.5096	53.5897	6.37019	2.82051

## Sheet: Fig 2
Fig 2d
Percentage (%)
(hM4Di-mcherry+GAD2)/GAD2	(hM4Di-mcherry+GAD2)/hM4Di-mcherry
92.7273	100
94.1176	100
92.2222	97.5904
80.9524	100
Fig 2f
Time spent in each state (% of first 3h)
Wake (saline)	Wake (CNO)	NREM (sline)	NREM (CNO)	REM (sline)	REM (CNO)
42.1333	72.1	54.7167	27.9	3.15	0
41.15	62.2333	52.9	35.45	5.95	2.33333
48.8	57.35	51.2	39.3	0	3.38333
38.3167	53.3	56.4667	43.6667	5.16667	3.03333
37.4167	54.1167	56.8167	42.3667	5.76667	3.53333
36.9167	44.9667	56.8833	52	6.16667	3.05
49.9667	67.0667	50.0333	32.9333	0	0
Fig 2j
Wake Time (%)
24h (mCherry)	24h (DTA)	Dark (mCherry)	Dark (DTA)	Light (mCherry)	Light (DTA)
55.4875	70.4042	62.6583	82.075	48.3167	58.7077
55.1625	59.4	67.9583	74.4167	42.3667	45.5
49.8417	70.1833	56.4333	83.1333	43.25	59.3615
61.0375	57.3042	71.375	75.1083	50.7	42.1615
58.8333	54.8458	69	74.4333	48.6667	36.8231
54.2125	59.05	63.2583	73.0917	45.1667	49.2385
60.6375	63.3625	64.2833	76.75	56.9917	49.8769
	63.0625		83.1667		41.6461
Fig 2k
NREM sleep Time (%)
24h (mCherry)	24h (DTA)	Dark (mCherry)	Dark (DTA)	Light (mCherry)	Light (DTA)
40.5542	21.7667	35.8167	13.4583	45.2917	29.9461
40.7042	34.9292	30.6167	22.575	50.7917	46.4077
43.7833	26.0625	38.65	16.2083	48.9167	34.2385
34.075	36.8792	25.5	22.5333	42.65	49.1154
36.8375	36.8292	28.5417	21.5833	45.1333	51.0923
40.45	35.1542	32.5583	24.1167	48.3417	42.6385
36.4167	32.7417	34.05	21.875	38.7833	43.9615
	29.3667		14.3667		45.4692
Fig 2l
REM sleep Time (%)
24h (mCherry)	24h (DTA)	Dark (mCherry)	Dark (DTA)	Light (mCherry)	Light (DTA)
3.95833	7.82083	1.525	4.45	6.39167	11.3385
4.12917	5.65833	1.425	2.99167	6.83333	8.08461
6.375	3.75	4.91667	0.666667	7.83333	6.38462
4.87917	5.83333	3.11667	2.36667	6.64167	8.74615
4.32083	8.325	2.45833	3.98333	6.18333	12.0846
5.34167	5.80417	4.175	2.8	6.50833	8.13077
2.95417	3.87917	1.66667	1.36667	4.24167	6.13846
	7.575		2.46667		12.8923

## Sheet: Fig 3
Fig 3d
Percentage (%)
(hM3Dq-mcherry+GAD2)/GAD2	(hM3Dq-mcherry+GAD2)/hM3Dq-mcherry
86.8852	100
85.3659	97.2222
88	95.4545
Fig 3f
ΔF/F (%)
NREM	Wake	REM
5.187	12.1488	6.2952
14.4769	38.6441	-3.394
1.1611	5.9614	1.155
7.4638	19.6361	-7.495
6.6023	8.0648	2.5131
7.42	18.5168	-7.081
4.2365	11.8585	8.3651
14.3558	22.636	19.2
7.2924	21.3107	5.0528
Fig 3g
ΔF/F (%)
Long wake	Short wake
13.0822	8.71071
47.1695	30.1186
7.10093	4.59124
24.1087	12.9273
9.29192	7.08311
20.7691	12.5106
15.6615	9.68535
26.5615	19.2012
24.8798	10.0086
Fig 3h
ΔF/F (%) (Wake to NREM)
Wake	NREM
-0.0370739	-5.61729
0.0720698	-7.42897
-0.00968219	-3.07378
-0.0250594	-5.17327
0.0959647	-6.20443
-0.0282025	-4.3944
-0.0502233	-6.18149
-0.00483068	-4.23577
-0.00386755	-5.07288
Fig 3i
ΔF/F (%) (NREM to wake )
NREM	Wake
-0.0139158	20.2265
-0.00413787	15.1734
-0.00139806	4.305
-0.0106079	6.8991
0.0365926	8.84296
-0.0116207	10.0112
-0.00589258	14.6996
0.00348017	5.90349
-0.00172321	6.83749
Fig 3j
ΔF/F (%) (NREM to REM )
NREM	REM
0.00738178	-9.61647
-0.0947601	-4.66475
-0.0220124	-0.401918
-0.00328553	0.233803
0.0899767	2.9286
-0.0199225	-0.921968
-0.0200414	1.09092
0.208907	-2.98331
-0.00703289	0.542506
Fig 3k
ΔF/F (%) (REM to wake)
REM	Wake
-0.129232	28.9841
-0.0204201	28.0939
-0.00718885	3.60861
0.0166606	5.4731
0.188252	1.96933
-0.0102689	7.44691
0.0323083	3.43756
0.0135659	2.75949
-0.0125332	2.48326

## Sheet: Fig 4
Fig 4c
(mCherry+c-Fos)/c-Fos (%)
Control	Restraint
6.3348	68.3824
5.1948	56.7164
6.8729	59.6328
11.7347	64.023
9.1912	86.3528
Fig 4e
NREM sleep latency (min)
mCherry	DTA
23	39.7333
27.3333	28.6
22.7333	40.2667
17.0667	46.9333
39.8	56.6667
20.9333	46.1333
	37.0667
Fig 4f
Time spent in each state (%)
Wake (saline)	Wake (CNO)	NREM (sline)	NREM (CNO)	REM (sline)	REM (CNO)
72.6	85.8	27.4	14.2	0	0
86.2	88.8	13.8	11.2	0	0
50.7	88.4	46.4	11.6	2.9	0
59.8	87	36.9	13	3.3	0
69.9	94.9	28.1	4.3	2	0.8
75.8	84.9	23.1	14.3	1.1	0.8
	79.7		20.3		0
Fig 4i
hM3Dq-mCherry+c-Fos /hM3Dq-mCherry (%)
82.1976
86.9565
67.4419
65.3846
77.5385
75.887
64.0527
Fig 4j
NREM sleep latency (min)
saline	CNO
36.6	25.4667
27.2	21.1333
28.8667	19
56.1333	13.5333
44.4	12.0667
34.5333	12.6
19.5333	12.6
21.0667	13.5333
15.9333	10.6
Fig 4k
Time spent in each state (%)
Wake (saline)	Wake (CNO)	NREM (sline)	NREM (CNO)	REM (sline)	REM (CNO)
83.25	57.55	16.75	42.45	0	0
83.6	61.45	16.3	38.55	0.1	0
86.35	76.75	13.65	23.25	0	0
86.25	56.75	13.75	38.7	0	4.55
94.75	80.45	5.25	19.55	0	0
68.9	41.2	31.1	58.8	0	0
93.9	43.1	6.1	56.9	0	0
75.4	42.8	24.6	57.2	0	0
63.45	39.85	36.55	60.15	0	0

## Sheet: Fig 5
Fig 5g
PupilNorm.
light off	light on
1.14778	1.33653
1.18282	1.25078
1.08868	1.16598
1.09584	1.15771
1.02548	1.40332
1.04082	1.2142
1.09135	1.15841
Fig 5j
PupilNorm.
light off	light on
1.39006	1.12101
1.16206	1.06467
1.38569	1.03461
1.23648	1.09945
1.31065	1.10378
1.43632	1.35738

## Sheet: Fig 6
Fig 6c
Projection intensity (A.U.)
Bregma -0.34	Bregma -0.70	Bregma -1.06	Bregma -1.34	Bregma -1.58	Bregma -1.82
0.483597	2.06465	4.65942	5.30301	9.2174	8.37002
1.43989	1.75416	4.73162	6.39042	8.24965	8.02381
0.389688	1.09396	1.80236	3.78422	6.87119	5.9
0.818949	1.1865	1.52074	5.5032	6.94749	7.09706
Fig 6g
Overlap/RV-dsRed (%)
GAD2	Tph2	TH
77.8819	14	2.6
73.2937	13	0.84
58.1189	8	0
64.2677	19	0
Fig 6k
Latency (ms)
7
9
5
6
3
4
5
5
4
3.5
Fig 6k
Amplitude (pA)
104
38
270
62
180
90
40
20
112
640
Fig 6l
Amplitude (Norm.)
ACSF	TTX	TTX+4AP	TTX+4AP+Bicuculine
0.66838	0	0.706941	0
0.244216	0	0.514139	0
1.73522	0	2.05656	0
0.398458	0	0.96401	0
1.15681	0	2.82776	0
0.578406	0	0.257069	0
0.257069	0	0.302057	0
0.128535	0	0.205656	0
0.719794	0	0.687661	0
4.11311	0	3.02057	0

## Sheet: Fig 7
Fig 7d
Time spent in each state (% of first 3h)
Wake (saline)	Wake (CNO)	NREM (sline)	NREM (CNO)	REM (sline)	REM (CNO)
85.5833	56.4667	13.2167	41.0333	1.1833	2.5
61.9667	41.1382	36.8333	56.3529	1.1833	2.5088
72.4	67.1333	27.6	32.8667	0	0
72.9	62.5333	27.1	33.9	0	3.56667
68.8333	59.6667	27.1	35.8333	4.03333	4.5
69.2667	60.9333	26.9	35.1	3.8	3.96667
Fig 7f
NREM sleep latency (min)
Saline	CNO
22.4667	19.0667
29.8	17.7333
37.8	11
58.4	30.2667
28.3333	24.0667
29.5333	14
37.9333	16.8
Fig 7g
Time spent in each state (% of first 1h)
Wake (saline)	Wake (CNO)	NREM (sline)	NREM (CNO)	REM (sline)	REM (CNO)
65.45	56	34.55	44	0	0
71.1	67.45	28.9	32.55	0	0
89.9	69.7	10.1	30.3	0	0
97.1	62.65	2.9	36.8	0	0.55
78.65	65	20.55	35	0.8	0
75.8	49.8	24.2	50.2	0	0
82.65	65.75	17.35	34.25	0	0
Fig 7k
PupilNorm.
light off	light on
1.47636	1.28316
1.28821	1.08855
1.29432	1.15698
1.31147	1.18962
1.62141	1.53033
1.40107	1.22214

## Sheet: Supplementary Fig 1
Supplementary Fig 1b
Wake (saline)	Time (%)												Wake (CNO)	Time (%)
	1	2	3	4	5	6	7	8	9	10	11			1	2	3	4	5	6	7	8	9	10	11
ZT13	65.8	83	65.1	77.3	90.2	100	100	68.3	67.7	94.3	76.4		ZT13	9.4	31.3	62.85	44.55	100	82	99.4	59.4	47.7	76.8	53.1
ZT14	45.6	51.8	69.9	65.4	52.4	99.35	99.9	60.3	55.9	62.7	55		ZT14	48.3	29.8	34.25	60.9	36	36.8	46.2	42.3	26.6	51.7	34.7
ZT15	84	59.6	83.1	71.9	70.9	70.25	41.55	59.3	69.9	63.1	49.1		ZT15	67.4	26.8	58	49.35	33.25	42.3	34.9	43.8	24	75.4	31.6
ZT16	100	56.7	96.2	57.8	57.6	45.9	50.8	65	40.4	68.8	56.4		ZT16	100	41	82.9	78.7	10.1	38.6	45.3	45.9	26.6	69.3	56.8
ZT17	57.1	70.2	43.1	50.4	74.4	58	45.15	36.2	49.2	60.8	35.6		ZT17	56.9	32.6	34	60.1	53.2	51.6	69.1	28.9	26.9	75.3	32.6
ZT18	53.8	78	75.9	71.6	28.6	95.9	50.55	29.9	26.9	58.2	48.9		ZT18	73.8	66	81.9	38	31.55	59.6	40.6	39.7	35.6	52	44
Supplementary Fig 1c
NREM (saline)	Time (%)												NREM (CNO)	Time (%)
	1	2	3	4	5	6	7	8	9	10	11			1	2	3	4	5	6	7	8	9	10	11
ZT13	31.3	17	34.9	22.7	9.8	0	0	31.7	30.1	5.7	23.6		ZT13	90.2	65.7	37.15	55.45	0	18	0.6	40.6	52	23.2	46.9
ZT14	49.3	43.3	29.2	31.9	45.1	0.65	0.1	37.3	41.6	36.3	41.3		ZT14	51.7	68.4	60.9	39.1	58.65	63.2	51.3	57	73.4	48.3	65.3
ZT15	16	40.4	15	28.1	24.1	26.65	56.1	37.1	27.3	34.4	45.7		ZT15	32.6	65.1	39.15	50.55	60.75	57.7	62.1	52.1	76	24.6	68.4
ZT16	0	42.2	3.8	37.3	38	43.2	47.2	27.8	53.6	30.3	43.6		ZT16	0	54	17.1	21.3	81.75	54.4	48.2	46.4	72.2	30.7	43.2
ZT17	35.9	29.8	54.1	47.8	25.6	37.85	49.8	56.4	48.4	36.1	54		ZT17	42.3	62.9	62.25	37.55	45.25	43.3	29.4	63.1	67.3	24.7	65.4
ZT18	43.2	22	24.1	24.6	65.9	4.1	42.2	59.1	66.1	39.8	41.7		ZT18	26.2	34	16.25	61.2	66.2	35.8	54.9	57.1	63.7	48	53.3
Supplementary Fig 1d
REM (saline)	Time (%)												REM (saline)	Time (%)
	1	2	3	4	5	6	7	8	9	10	11			1	2	3	4	5	6	7	8	9	10	11
ZT13	2.9	0	0	0	0	0	0	0	2.2	0	0		ZT13	0.3	3	0	0	0	0	0	0	0.3	0	0
ZT14	5.1	4.9	0.9	2.7	2.4	0	0	2.3	2.6	1	3.7		ZT14	0	1.8	4.85	0	5.35	0	2.4	0.7	0	0	0
ZT15	0	0	1.9	0	5	3.1	2.35	3.6	2.8	2.4	5.2		ZT15	0	8.1	2.85	0.1	6	0	3	4.1	0	0	0
ZT16	0	1.1	0	4.9	4.4	10.9	2	7.2	6	0.9	0		ZT16	0	5	0	0	8.15	7	6.4	7.7	1.2	0	0
ZT17	7	0	2.8	1.8	0	4.1	5.15	7.3	2.3	3.1	10.4		ZT17	0.8	4.6	3.75	2.35	1.55	5.1	1.4	8	5.8	0	2
ZT18	3	0	0	3.9	5.6	0	7.2	11	7	2	9.4		ZT18	0	0	1.9	0.8	2.2	4.7	4.6	3.2	0.8	0	2.7
Supplementary Fig 1f
Wake (saline)	Time (%)							Wake (CNO)	Time (%)
	1	2	3	4	5	6			1	2	3	4	5	6
ZT1	74.4	72.7	62.7	57.4	75.4	63.7		ZT1	62.8	42	45.9	47.3	66.8	46.3
ZT2	39	24	27.1	41.9	35.3	48.7		ZT2	29	19.4	16	24.7	24	44.9
ZT3	48.9	33	75.6	47.7	42.3	45.6		ZT3	27.6	20.3	20.1	29.6	32.6	32.7
ZT4	66.6	62.2	79.2	32.7	38.8	59.3		ZT4	38.3	50.3	62.2	26	50.7	52.4
ZT5	38.2	47.6	70.4	51.7	52	41.7		ZT5	37.1	38.6	68.8	20.3	38.3	86.4045
ZT6	69.7	79.6	41.2	41.8	19.3	48.1		ZT6	83.7	40.7	47	35.3	42.1	94.2
Supplementary Fig 1g
NREM (saline)	Time (%)							NREM (CNO)	Time (%)
	1	2	3	4	5	6			1	2	3	4	5	6
ZT1	24.1	27.3	37.3	40.9	23.7	36.3		ZT1	37.2	58	54.1	52.7	33.2	53.7
ZT2	58.4	71.6	70	54.6	59.2	46.6		ZT2	71	80.6	84	74.9	73.3	55.1
ZT3	48.7	62.9	23.3	49.4	53.1	51.9		ZT3	72.4	79.7	79.9	69.8	67.4	60.9
ZT4	33.4	36.4	17.7	59.8	57.3	40.7		ZT4	60.6	46.4	37.8	74	48.1	42.7
ZT5	57	50	28.1	47.1	42.1	55.3		ZT5	61.8	61.4	31.2	79.7	57.2	13.5955
ZT6	25.4	20.4	49.1	53.4	70.1	49.3		ZT6	15.4	56.4	52.9	64.7	52.1	5.8
Supplementary Fig 1h
REM (saline)	Time (%)							REM (CNO)	Time (%)
	1	2	3	4	5	6			1	2	3	4	5	6
ZT1	1.4	0	0	1.7	0.9	0		ZT1	0	0	0	0	0	0
ZT2	2.6	4.4	2.9	3.6	5.4	4.8		ZT2	0	0	0	0.4	2.7	0
ZT3	2.4	4.1	1.1	2.9	4.6	2.6		ZT3	0	0	0	0.7	0	6.4
ZT4	0	1.3	3.1	7.6	3.9	0		ZT4	1.1	3.2	0	0	1.2	4.9
ZT5	4.8	2.4	1.4	1.2	5.9	3		ZT5	1.1	0	0	0	4.4	0
ZT6	4.9	0	9.7	4.8	10.6	2.6		ZT6	0.9	2.9	0.1	0	5.8	0
Supplementary Fig 1i
Time spent in each state (% of first 3h)
Wake (saline)	Wake (CNO)	NREM (sline)	NREM (CNO)	REM (sline)	REM (CNO)
54.1	39.8	43.7333	60.2	2.13333	0
43.2333	27.2333	53.9333	72.7667	2.83333	0
55.1333	27.3333	43.5333	72.6667	1.33333	0
49	33.8667	48.3	65.8	2.73333	0.366667
51	41.1333	45.3333	57.9667	3.63333	0.9
52.6667	41.3	44.9333	56.5667	2.46667	2.13333
Supplementary Fig 1k
Time spent in each state (% of first 3h)
Wake (saline)	Wake (CNO)	NREM (sline)	NREM (CNO)	REM (sline)	REM (CNO)
77.1	48.1	19.6	43.6	3.4	8.3
67.7	72.3	23.5	20.9	8.9	6.8
76.9	93.9	19.7	4.7	3.5	1.5
68.4	75.4	28.3	23	3.3	1.6
78.3	75.9	18.5	20.3	3.1	3.9
77.1	81.7	19.4	15.3	3.5	3

## Sheet: Supplementary Fig 2
Supplementary Fig 2d
Percentage (%)
Wake (Basline)	Wake (20Hz)	NREM (Basline)	NREM (20Hz)	REM (Basline)	REM (20Hz)
43.0556	44.3519	47.9167	47.5926	9.02778	8.05556
41.276	41.8056	47.6562	48.3333	11.0677	9.86111
43.75	52.3718	48.7981	39.8077	7.45192	7.82051
38.7019	43.5256	51.863	48.8462	9.4351	7.62821
47.3136	51.5205	41.3925	38.7719	11.2939	9.7076
30	28.462	60	58.8626	10	12.6754
Supplementary Fig 2g
Percentage (%)
Wake (Basline)	Wake (20Hz)	NREM (Basline)	NREM (20Hz)	REM (Basline)	REM (20Hz)
65.6322	57.3563	34.2529	42.6437	0.114942	9.4369e-14
74.8958	70.9375	22.2917	28.125	2.8125	0.9375
69.2222	63.7778	26.4444	35.2222	4.33333	1
71.2963	65.8333	26.0185	31.3889	2.68519	2.77778
69.3464	61.3072	25.5556	37.5163	5.09804	1.17647
51.9444	46.1111	44.7222	51.25	3.33333	2.63889
Supplementary Fig 2j
Percentage (%)
Wake (Basline)	Wake (20Hz)	NREM (Basline)	NREM (20Hz)	REM (Basline)	REM (20Hz)
61.6667	62.9167	38.3333	33.3333	0	3.75
60.6667	56.3333	34.3333	42	5	1.66667
73.3333	66.1111	26.6667	31.6667	0	2.22222
64.2105	64.5614	31.2281	32.9825	4.5614	2.45614
47.5556	51.5556	52.4444	44.8889	0	3.55556
73.8095	72.8571	19.0476	24.2857	7.14286	2.85714

## Sheet: Supplementary Fig 3
Supplementary Fig 3c
Distance (m)
Baseline	20Hz
4.3851	3.99292
3.93013	2.19616
3.87261	1.23574
1.69493	1.30981
6.50307	4.21808
8.46582	3.44397
Supplementary Fig 3f
Distance (m)
Saline	CNO
28.0335	48.1662
44.1481	59.2775
57.3689	73.4242
41.056	59.3417
66.9394	86.8419
16.218	36.2831

[truncated: 9 more sheets: Supplementary Fig 4, Supplementary Fig 5, Supplementary Fig 6, Supplementary Fig 7, Supplementary Fig 9, Supplementary Fig 10, Supplementary Fig 12, Supplementary Fig 13, Supplementary Fig 15]
